# Supplementary material for: Role of the mitochondrial protein cyclophilin D in skin wound healing and collagen secretion
Source: JCI Insight. 2024 Apr 2;9(9):e169213. doi: 10.1172/jci.insight.169213 (PMC11141914; doi:10.1172/jci.insight.169213)
Supplement: Supporting data values [file jciinsight-9-169213-s217.xlsx]

## Sheet: 1B
Probe Name	% Samples above Threshold	NS_D0 1		NS_D0 2		NS_D0 3		NS_D0 4		NS_D0 5		NS_D0 6		NS_D0 7		D1 1		D1 2		D1 3		D1 4		D1 5		D1 6		D7 1		D7 2		D7 3		D7 4		D7 5		D7 6		D7 7		CW 1		CW 2		CW 3		CW 4
PPIF	100	982	21	954	63	949	15	916	37	931	43	992	20	931	14	1040	62	1015	21	1024	24	957	67	1015	82	968	14	1010	1	1071	0	1031	22	1021	22	981	89	1043	88	1011	58	1043	26	1033	51	1082	94	1085	70
COL3A1	100	1427	93	1478	62	1540	90	1622	94	1370	63	1574	14	1431	34	1158	8	1275	85	1083	42	1218	27	1240	34	1332	70	1670	64	1486	66	1502	37	1616	59	1649	58	1537	85	1412	70	1749	78	1758	54	1693	87	1720	83
COL1A1	100	1299	32	1299	16	1392	43	1471	76	1134	30	1438	50	1252	62	1003	4	1174	36	898	16	1048	0	1038	65	1197	33	1574	81	1342	46	1399	10	1511	27	1561	30	1449	99	1281	97	1696	48	1704	22	1699	81	1690	30
SLC25A46	100	866	39	844	2	850	95	869	27	865	6	855	0	866	47	767	11	787	38	782	14	811	43	769	74	774	81	798	15	778	62	806	29	816	89	804	76	828	59	822	44	838	98	833	83	825	70	787	65
WNT5A	100	787	44	761	39	774	94	819	29	729	66	769	39	713	43	564	55	622	19	556	75	642	71	575	45	644	31	809	29	817	16	787	32	795	85	764	44	798	1	716	80	1056	52	1168	53	1045	53	1142	64
DNAJC15	100	392	32	387	32	640	99	650	75	513	82	487	1	453	78	475	81	606	27	430	40	626	60	488	24	412	16	698	58	710	72	755	85	867	18	704	41	709	79	539	95	654	84	587	60	546	88	620	48
TSPO	100	580	20	446	55	307	91	357	3	431	68	380	26	402	73	237	53	247	63	289	89	266	42	231	56	344	53	282	26	258	82	285	64	270	49	223	75	304	98	309	76	182	43	185	44	436	65	308	50
GSK-3b	100	787	41	650	8	611	39	546	98	678	9	630	44	559	66	353	24	350	10	427	87	451	15	386	20	406	88	438	3	488	42	524	4	452	84	473	12	434	43	448	72	447	46	540	29	589	27	510	71
ATP5F1B	100	896	54	1154	35	898	57	860	4	945	50	925	64	1102	31	1015	58	859	87	925	36	968	21	895	63	973	34	954	41	819	26	871	21	837	80	830	98	867	77	847	59	649	68	557	84	768	74	716	38
SLC25A5	100	2411	96	2536	54	1860	81	2033	15	2322	69	2071	44	2352	9	2683	59	2434	46	2857	11	2368	8	2301	48	2658	99	2447	86	2537	9	2332	37	2314	84	2150	91	2451	91	2355	1	1563	53	1430	85	2258	16	1562	16
PBR	100	433	77	402	51	233	90	269	9	353	37	228	49	366	81	478	10	361	20	456	99	328	62	339	88	422	73	417	26	401	80	319	70	283	66	179	31	206	25	193	7	203	94	162	54	535	57	291	17
UCP2	100	161	63	202	1	244	26	297	23	229	21	203	47	238	23	733	89	421	82	305	8	659	9	255	89	250	47	286	4	964	32	619	62	436	63	503	26	683	46	572	84	420	78	262	51	341	97	533	82
MST1	75	73	22	36	45	39	97	38	69	47	75	68	38	73	74	20	0	20	0	20	0	20	0	20	0	24	31	26	43	20	87	36	25	24	31	20	0	20	0	25	46	30	98	26	71	29	68	26	58
F-ATPase	100	1559	62	1775	58	1683	16	1591	70	1891	0	1781	24	1805	67	1468	55	1198	87	1421	59	1504	76	1291	25	1418	27	1704	91	1885	86	1897	32	1736	38	1496	97	1817	82	1930	68	1542	1	1609	42	1913	36	1881	7
PPARA	100	229	32	233	91	220	57	182	91	263	59	231	83	253	36	90	59	67	46	93	68	100	26	76	14	115	19	107	62	112	71	124	14	112	45	128	8	104	22	119	87	155	75	180	86	178	5	147	90
CASP10	100	262	47	302	26	313	84	253	26	233	3	258	51	253	36	107	34	86	24	103	80	123	46	112	25	141	62	127	44	183	68	205	44	131	70	177	4	181	1	180	34	542	11	166	36	347	63	309	66
CFLAR	100	464	16	487	56	478	15	383	41	508	9	425	30	478	36	398	92	462	81	367	11	504	6	421	52	384	69	337	96	598	1	413	8	352	54	375	18	367	51	334	16	475	0	509	76	473	39	642	43
BID	100	113	28	191	38	148	4	105	53	170	0	163	45	119	12	262	65	248	48	207	61	301	70	220	57	176	49	158	60	272	39	181	27	164	12	213	21	188	69	150	64	169	52	206	81	163	92	195	27
BIM	100	80	12	69	87	74	2	49	25	68	76	80	6	66	18	78	41	71	73	50	64	51	98	72	22	78	21	61	36	87	67	81	30	61	80	58	1	80	8	61	53	90	35	126	68	86	20	125	94
BCL2L1	100	250	4	300	74	287	19	221	61	246	40	336	90	298	74	220	2	200	67	220	26	254	35	231	56	200	80	163	32	242	12	201	5	196	53	152	18	208	44	263	8	335	59	214	44	285	45	332	77
CASP2	100	291	48	214	16	190	97	184	67	219	66	191	80	206	9	156	83	119	55	178	49	168	2	138	94	186	0	151	99	151	33	190	6	185	39	191	36	189	79	173	97	199	64	192	31	210	55	196	43
CASP3	100	279	5	323	52	296	7	321	86	328	54	326	89	268	49	273	31	293	74	258	24	321	19	306	92	233	56	431	42	469	64	425	17	468	3	468	60	431	14	333	10	569	65	482	29	470	57	540	75
CASP6	100	214	12	287	7	213	17	188	19	309	44	221	82	206	9	99	73	72	58	148	11	99	33	84	77	141	62	165	20	149	24	186	77	151	96	157	46	183	21	138	97	177	26	167	12	235	99	221	85
CASP7	100	269	38	258	21	318	28	279	65	206	29	273	52	274	16	292	34	274	10	158	24	265	49	181	32	201	85	364	39	328	75	361	45	311	1	274	23	232	58	311	88	291	71	271	67	377	30	298	11
CASP8	100	117	42	86	58	109	55	119	60	127	98	98	40	117	23	126	38	110	15	144	31	298	91	114	60	151	13	78	35	161	76	156	0	114	48	180	81	153	59	95	47	161	77	116	76	179	47	210	29
CASP9	100	67	69	86	58	71	6	61	56	42	2	61	71	79	41	65	47	53	80	65	83	69	62	32	18	34	88	53	81	69	92	52	73	45	59	39	93	59	24	37	13	69	70	76	31	83	37	108	61
MET	100	189	25	179	23	115	47	142	46	120	34	118	42	122	90	146	17	127	23	130	39	117	89	121	67	132	10	118	95	178	46	131	83	111	44	96	43	125	6	117	75	87	77	104	55	107	40	109	77
CYCS	100	204	45	197	46	148	4	117	84	129	89	136	76	122	90	117	24	159	68	134	18	125	32	135	80	163	81	97	23	105	41	99	97	90	16	109	24	100	93	93	35	114	45	124	39	156	86	151	36
FAF1	100	849	57	849	6	753	50	721	10	722	2	745	52	678	78	515	40	467	93	562	5	493	85	522	78	561	18	506	0	474	86	486	69	472	8	429	43	442	11	492	22	441	44	446	43	553	94	427	52
FAP1	100	107	75	136	70	325	68	251	51	189	10	245	17	260	92	145	41	175	5	162	3	325	83	164	84	301	20	1460	41	723	24	823	96	1299	75	1122	54	756	97	427	51	1319	14	1665	89	713	62	1236	33
HTRA2	100	124	33	116	95	111	3	131	91	76	40	105	7	83	19	88	31	83	68	74	69	110	47	75	36	100	40	65	14	85	58	94	48	58	76	73	83	87	76	84	87	105	84	113	70	142	72	152	52
APAF1	100	98	8	88	10	93	26	84	42	68	76	60	4	109	66	79	18	79	41	88	61	110	47	72	22	84	55	119	89	141	93	92	28	83	7	110	75	89	96	97	59	118	75	127	44	146	96	153	67
PUMA	96	58	2	85	6	59	21	42	21	20	0	85	6	77	52	28	17	29	3	43	4	34	35	22	76	33	82	24	54	38	61	40	65	25	33	28	63	29	62	30	76	36	14	51	89	90	44	82	4
SMAC	100	209	98	232	39	244	26	228	64	246	40	245	17	270	38	245	14	277	52	222	80	275	70	273	16	228	28	235	6	241	8	226	32	231	99	256	15	223	80	217	47	210	82	238	86	320	78	256	51
WNT5B	100	110	51	92	65	41	45	89	70	89	77	96	73	103	99	25	88	25	62	45	57	26	92	36	11	33	82	67	3	49	5	47	24	41	54	60	27	52	66	50	92	95	52	91	57	77	72	90	12
IAP3	100	372	98	460	22	475	19	471	35	471	80	446	98	461	34	347	15	325	33	362	4	359	25	311	63	290	63	395	55	350	66	364	74	340	39	331	49	407	1	280	5	473	27	467	79	480	46	502	62
PARP-1	100	469	68	495	16	454	47	480	15	441	23	490	34	482	14	510	7	461	96	502	56	516	13	481	96	469	23	620	23	685	67	626	21	483	23	589	15	609	96	513	43	497	37	428	11	544	5	494	53
RIP1	100	765	31	751	85	709	9	816	7	878	65	964	0	710	92	559	56	451	71	587	37	636	81	476	47	571	75	519	22	550	0	535	3	545	3	476	89	513	42	521	92	491	34	546	39	658	51	619	32
RIP2	100	269	38	236	95	238	34	262	6	233	3	280	19	242	2	188	4	232	26	160	77	232	7	195	45	158	52	292	65	433	11	287	84	312	2	278	75	290	72	288	54	222	1	304	49	260	1	323	53
RIP3	100	138	14	176	19	128	79	137	18	116	52	133	43	119	12	124	85	87	95	115	20	151	31	99	69	125	76	99	12	145	7	158	20	115	49	113	1	105	32	102	90	142	84	151	86	197	84	175	63
[truncated: 16 more columns]

## Sheet: 1E
	Epidermis	Dermis
P1 D0	3.12039	0.164734
P1 D1	6.77881	0.53688
P1 D7	3.54917	1.06739
P2 D0	3.2737	0.273767
P2 D1	10.1049	1.24934
P2 D7	4.02495	2.31431
P3 D0	0.602552	0.016015
P3 D1	3.42623	0.191876
P3 D7	6.01446	3.4528
P4 D0	0.960366	0.073922
P4 D1	9.92329	0.601611
P4 D7	3.74783	6.76803
P5 D0	1.1682	0.011194
P5 D1	5.89235	0.592623
P5 D7	5.81745	3.16214

## Sheet: 1G
	Epidermis	Dermis
P1 D0	1	1
P1 D1	3.63774	2.15364
P1 D7	2.9419	2.93711
P2 D0	1	1
P2 D1	4.33445	2.78361
P2 D7	3.60789	2.68033
P3 D0	1	1
P3 D1	1.23405	1.1737
P3 D7	5.16874	6.12786
P4 D0	1	1
P4 D1	1.79375	2.36624
P4 D7	5.67188	4.5
P5 D0	1	1
P5 D1	1.68	2.17
P5 D7	1.27321	0.278592

## Sheet: 1I
DO	D1	D7	CW
1	2	3	3
1	0.666667	4.33333	6
1	1	2.33333	4
1	2	4	4

## Sheet: 2C
	Vehicle					NIM811
Day0	0	0	0	0	0	0	0	0	0	0
Day1	663.5	772.636	730.322	594.489	704.977	596.647	631.423	870.045	1088.95	750.864
Day3	572.658					514.175	379.448	766.507
Day5	663.056	686.597	1019.37			820.038	763.354	799.417	762.507
Day7	1658.87	1083.75				563.309	762.362

## Sheet: 2D
Time	HEKA			NIM8115uM
0	0	0	0	0	0	0
2	0.591383	5.83505	0.00527919	2.25919	5.10206	-1.75246
4	2.37145	13.6943	1.44463	5.25469	9.94917	-1.1737
6	5.8241	21.1231	4.96546	9.57698	14.4558	0.823841
8	9.67442	27.343	9.87355	15.5994	18.3979	3.36903
10	16.0393	32.619	15.5083	20.9374	21.7504	5.79838
12	24.2742	37.0069	19.6889	25.7136	24.9634	9.52403
14	31.1782	41.0212	24.1422	30.6503	28.4195	13.6019
16	37.7321	43.9657	28.5399	36.0645	30.3274	17.6787
18	40.5416	47.1493	34.3383	40.8483	33.785	20.2685
20	45.8752	51.087	40.798	44.9842	35.751	23.2624
22	48.2639	55.1494	47.1744	49.0148	38.722	27.0857
24	52.5109	58.8849	51.9843	52.9884	42.4888	31.4826
26	56.1855	61.984	57.9213	56.037	45.208	34.9997
28	58.8683	66.2627	61.9388	58.9343	47.4213	38.1998
30	61.2884	69.9471	67.6214	62.0382	50.2645	41.8148
32	66.0772	73.3667	72.9471	62.947	52.5182	46.7474
34	71.442	76.3893	77.2069	64.6149	53.5109	50.8653
36	77.3119	79.2757	81.4322	65.8829	55.1203	55.5637
38	81.2482	81.5426	85.2908	66.3907	56.0889	60.187
40	85.5881	84.4256	88.2439	67.6786	57.5647	63.6369
42	90.7721	86.9403	90.9322	67.223	58.8933	69.0317
44	94.9369	89.639	93.7001	68.2198	59.9684	73.0101
46	97.5615	91.9874	95.4822	68.4666	60.3062	78.1402
48	99.3374	93.4182	97.0912	69.1104	61.1908	80.7679

## Sheet: 2E
Time	HEKA			NIM8115uM
0	0	0	0	0	0	0
2	1.64912	3.78964	1.01675	5.18657	4.82081	5.18657
4	4.70821	7.42206	3.66171	9.80851	8.37284	9.80851
6	7.90615	10.3547	6.62929	14.9261	11.9648	14.9261
8	11.5833	14.1006	10.4909	18.8533	14.3119	18.8533
10	15.9188	17.6184	15.0292	22.4308	18.1235	22.4308
12	19.1511	21.5391	17.6764	25.0598	20.9663	25.0598
14	22.4332	25.3081	21.3837	27.9974	24.5224	27.9974
16	26.5211	27.688	25.9552	30.4036	27.8912	30.4036
18	29.9913	31.555	29.6792	32.551	31.1698	32.551
20	32.9117	34.5029	32.9531	34.0638	33.7145	34.0638
22	37.3324	37.5641	37.6734	35.8169	35.4087	35.8169
24	39.9393	39.3677	39.9432	37.5455	38.2035	37.5455
26	43.4953	41.4183	44.1951	38.7058	40.5793	38.7058
28	46.3415	44.0261	47.7805	40.2654	44.6958	40.2654
30	48.7498	45.6431	50.0402	41.4628	46.5232	41.4628
32	50.8522	47.0237	52.3647	42.6072	48.5869	42.6072
34	53.4355	49.0025	55.3518	44.537	50.7987	44.537
36	56.151	51.5048	58.2779	45.7625	52.4365	45.7625
38	58.2629	52.6865	60.6262	46.471	53.7878	46.471
40	60.7009	54.9549	63.3866	48.1587	55.4394	48.1587
42	61.6772	56.3016	64.3156	49.9379	57.7043	49.9379
44	64.7678	57.5593	68.0868	50.97	58.9839	50.97
46	66.5335	58.5843	69.9596	52.6512	60.852	52.6512
48	68.0831	60.6608	71.7755	53.5059	62.1289	53.5059

## Sheet: 2F
	VEHICLE				NIM811
PPIF	1	1	1	1	0.441518	0.478768	0.050809
COL1a1	1	1	1	1	1.51326	2.80822	16.6519
COL III	1	1	1	1	1.2448	1.86798

## Sheet: 2G
	Vehicle				NIM811
Day 1	49.1388	49.3173	36.1254	35.1494	52.9077	58.3354	46.8918	52.9096
Day 7	66.2738	71.4117	69.8939	70.4317	54.4492	57.2834	47.0149	52.7715

## Sheet: 3C
Vehicle	NIM811
2.55	2.1
2.05	1.9
3.05	1.95
2.2	1.95
	2.25
	2.3
	1.85

[truncated: 59 more sheets: 3H, 3I, 3K, 4C, 4E, 4G, 5A, 5D, 5E, 5H, 5N, 5P, 5R, 5S, 6A, 6D, 6E, 6H, 7A, 7B …]
